# Supplementary material for: Potential Risks to Human Health Caused by the Use of Pesticides in Soils of Three Municipalities Impacted by Localized Malaria in the Brazilian Amazon
Source: Toxics. 2025 Oct 21;13(10):900. doi: 10.3390/toxics13100900 (PMC12567565; doi:10.3390/toxics13100900)
Supplement: Supplementary file 1 [file toxics-13-00900-s001.zip]

Archive with 1 entries (1 files):
- toxics-3771286-supplementary.pdf
